# Supplementary material for: Deleted in lymphocytic leukemia 2 induces retinoic acid receptor beta promoter methylation and mitogen activated kinase-like protein activation to enhance viability and mobility of colorectal cancer cells
Source: Bioengineered. 2022 May 25;13(5):12847–62. doi: 10.1080/21655979.2022.2076482 (PMC9275910; doi:10.1080/21655979.2022.2076482)
Supplement: Supplemental Material [file KBIE_A_2076482_SM1101.zip]

Archive with 3 entries (2 files):
- supplementary/
- supplementary/supplementary materials.zip
- supplementary/Supplementary Table 1.docx
